# Supplementary material for: NSUN2 facilitates DICER cleavage of DNA damage-associated R-loops to promote repair
Source: Nat Commun. 2025 Aug 23;16:7882. doi: 10.1038/s41467-025-63220-9 (PMC12374970; doi:10.1038/s41467-025-63220-9)
Supplement: Supplementary file 6 — Source data [file 41467_2025_63220_MOESM6_ESM.xlsx]

## Sheet: Fig.1
Fig. 1 A PLA NSUN2_γH2Ax
- IR	+ IR	DRB - IR	DRB + IR	TPL - IR	TPL + IR	siNSUN2 - IR	siNSUN2 + IR	NSUN2 only - IR	NSUN2 only + IR	γH2Ax only - IR	γH2Ax only + IR						Fig. 1 B NSUN2_NEON-GREEN LID
0	18	0	0	0	0	3	3	2	2	2	0
0	53	0	1	0	0	6	3	2	2	3	0
0	33	0	0	0	0	3	0	1	1	3	1
0	46	0	0	2	0	1	2	2	1	3	3						Seconds	NSUN2
0	21	0	1	0	0	2	2	1	3	3	1						0	1	1	1	1	1	1	1	1	1	1	1	1	1	1	1	1	1	1	1	1	1	1	1	1	1	1	1	1
0	20	0	0	3	0	2	5	3	1	1	1						4	2.74094	2.91129	3.90555	2.76208	2.74016	2.79597	2.69305	3.03894	2.68633	2.88226	2.54831	2.71494	2.81263	2.48917	3.12959	3.04507	2.22201	2.87302	2.82265	3.78537	3.8893	2.98967	3.57074	3.67556	3.36125	3.75078	3.87943	4.78342
0	17	1	0	0	1	5	7	3	3	1	2						8	2.74202	2.88677	3.89383	2.72961	2.74471	2.76191	2.58932	2.94396	2.60719	2.82792	2.50992	2.64846	2.74919	2.49967	3.11207	3.04997	2.2394	2.89934	2.8976	3.64158	4.06245	3.02257	3.50249	3.59713	3.24717	3.65831	3.94536	4.5318
2	20	0	0	3	4	8	1	1	3	3	2						12	2.74088	2.86829	3.83227	2.71119	2.74631	2.75346	2.56435	2.90785	2.58292	2.89583	2.5528	2.71319	2.82291	2.54072	3.00456	2.93286	2.26362	2.92915	2.86239	3.5742	4.08393	3.00835	3.49048	3.5942	3.16204	3.60224	3.88462	4.30728
7	17	3	6	8	0	9	5	1	2	2	3						16	2.75366	2.91006	3.77188	2.6988	2.7852	2.73866	2.53854	2.90355	2.56176	2.8249	2.46767	2.65995	2.79256	2.55858	3.01235	2.95769	2.2476	2.941	2.9402	3.43544	4.01514	2.94378	3.44437	3.55309	3.12353	3.56662	3.84672	4.31014
0	15	0	0	1	3	4	2	3	2	3	2						20	2.71977	2.85099	3.81045	2.68561	2.7441	2.69967	2.55295	2.98704	2.63528	2.80971	2.48953	2.59617	2.68765	2.48534	3.0066	2.93624	2.23727	2.89481	2.86494	3.47101	4.08237	2.91456	3.42061	3.51988	3.17185	3.52863	3.80897	4.14787
13	25	0	0	0	4	2	2	2	2	1	2						24	2.71798	2.84687	3.78414	2.69054	2.74094	2.69051	2.544	2.97457	2.61106	2.81331	2.54292	2.601	2.69148	2.49412	3.05669	3.01767	2.25019	2.91502	2.81831	3.34775	3.98958	2.88766	3.40989	3.37494	3.14601	3.47976	3.76263	4.17248
3	26	2	3	5	1	1	1	1	2	1	1						28	2.70396	2.83168	3.77	2.67241	2.7355	2.69113	2.48222	2.87327	2.52341	2.88919	2.51023	2.63337	2.73628	2.54324	3.02125	3.01893	2.2316	2.87667	2.90382	3.36643	3.99573	2.90761	3.34649	3.45271	3.12766	3.44941	3.72806	4.03012
3	23	0	6	0	1	2	4	3	3	1	3						32	2.74803	2.88474	3.72532	2.63654	2.76918	2.66743	2.51666	2.94985	2.61563	2.86136	2.52745	2.58486	2.67555	2.49024	3.01877	3.00103	2.21841	2.86709	2.91421	3.38076	3.97926	2.88182	3.32059	3.43618	3.03733	3.45956	3.72913	4.06675
3	29	1	1	10	3	5	4	3	1	3	2						36	2.78125	2.92223	3.6721	2.61653	2.79838	2.63479	2.48273	2.92984	2.59287	2.84955	2.52935	2.56794	2.66624	2.48721	2.98873	3.01091	2.24156	2.87306	2.91228	3.36015	3.99199	2.8553	3.31537	3.31991	3.08619	3.40372	3.69202	3.9488
6	15	2	5	0	0	4	1	3	1	2	3						40	2.72186	2.85952	3.6805	2.60806	2.74243	2.67001	2.44346	2.85996	2.52729	2.78194	2.52396	2.53946	2.66806	2.49547	2.99183	3.00074	2.22289	2.9118	2.80785	3.28015	3.9542	2.86644	3.27693	3.38859	3.07518	3.38309	3.65426	3.91777
0	34	3	0	0	0	0	0	2	1	3	3						44	2.75694	2.87858	3.67647	2.59543	2.77398	2.63285	2.43573	2.86704	2.51172	2.85781	2.53845	2.55717	2.65962	2.49666	2.98431	2.98723	2.21237	2.85107	2.80353	3.34134	3.99392	2.86229	3.2681	3.28125	3.07236	3.35176	3.62827	4.04461
1	26	4	3	3	3	3	0	1	1	2	1						48	2.75346	2.84995	3.66086	2.57327	2.75872	2.6175	2.46251	2.93304	2.57065	2.76126	2.50121	2.51663	2.64359	2.49011	2.87572	2.85304	2.22776	2.86427	2.79597	3.34792	3.99471	2.80394	3.22691	3.31771	2.95489	3.43839	3.60195	4.02583
1	19	2	0	2	1	5	3	3	1	2	2						52	2.74839	2.85657	3.62916	2.55854	2.76383	2.5989	2.42962	2.92229	2.56172	2.83294	2.50416	2.50059	2.62467	2.46888	2.94341	2.96501	2.17861	2.84371	2.89673	3.33051	3.99848	2.8149	3.25332	3.3776	3.03838	3.43064	3.6068	3.85578
0	37	4	1	1	1	4	1	3	2	3	1						56	2.65835	2.75184	3.74327	2.58402	2.67407	2.61234	2.39675	2.83698	2.51273	2.76114	2.55099	2.49723	2.62565	2.46242	2.83393	2.83784	2.19063	2.84075	2.78009	3.23098	3.91244	2.82897	3.24333	3.28603	2.94406	3.41471	3.57011	3.84016
3	18	0	1	1	1	7	1	1	3	3	3						60	2.65339	2.75414	3.7467	2.59441	2.68064	2.60882	2.38925	2.85734	2.50753	2.84699	2.45622	2.50235	2.65461	2.51483	2.92139	2.94818	2.18371	2.85592	2.89456	3.29172	3.93811	2.78544	3.20527	3.34736	2.94567	3.29763	3.52978	3.81424
2	24	3	4	0	4	4	2	3	3	2	2						64	2.63749	2.74992	3.78029	2.59207	2.65518	2.60969	2.3826	2.84084	2.51306	2.75278	2.42471	2.42606	2.54223	2.44172	2.90909	2.9509	2.19386	2.87748	2.7706	3.29131	3.91336	2.81847	3.21081	3.33211	2.93571	3.42274	3.56037	3.90366
6	24	4	3	2	0	5	0	1	1	3	2						68	2.67379	2.77897	3.65873	2.5391	2.65894	2.57835	2.43008	2.94996	2.59579	2.74938	2.41017	2.41665	2.53281	2.44923	2.90898	2.91946	2.16259	2.85569	2.76287	3.26611	3.9027	2.78753	3.20285	3.31191	2.91441	3.28297	3.51885	3.77137
1	21	2	5	2	1	5	3	3	2	3	1						72	2.61623	2.71504	3.72596	2.57896	2.64054	2.58578	2.37823	2.83942	2.49443	2.74407	2.40018	2.40542	2.52569	2.43273	2.89948	2.91442	2.16835	2.85243	2.74367	3.26332	3.90945	2.83188	3.2109	3.25925	2.97805	3.2817	3.50237	3.78692
0	18	3	5	5	0	8	0	1	3	3	3						76	2.62637	2.72373	3.72408	2.57648	2.64212	2.58463	2.35732	2.84556	2.48961	2.7186	2.44847	2.37503	2.51508	2.42682	2.90276	2.90734	2.16661	2.85343	2.79921	3.25712	3.8443	2.79794	3.16759	3.30235	2.90703	3.26962	3.47803	3.91155
0	32	0	0	2	3	6	1	1	3	2	2						80	2.707	2.80093	3.61165	2.54887	2.6991	2.56175	2.38302	2.93518	2.56807	2.73108	2.37706	2.43171	2.58667	2.48143	2.90371	2.90306	2.17613	2.84929	2.75894	3.24286	3.85312	2.76141	3.16396	3.30408	3.00496	3.25091	3.45331	3.75585
7	12	4	0	1	0	2	0	1	2	3	1						84	2.6086	2.6913	3.70717	2.57942	2.61706	2.56949	2.35569	2.82504	2.47025	2.72218	2.38578	2.36853	2.48452	2.42141	2.80415	2.82338	2.17236	2.86337	2.73296	3.16965	3.80707	2.75854	3.15007	3.25443	2.94142	3.37822	3.46249	3.84667
2	27	1	8	1	1	7	0	3	1	2	2						88	2.61176	2.68891	3.70859	2.56662	2.62251	2.54896	2.3663	2.89675	2.52083	2.72937	2.44092	2.35028	2.4812	2.41361	2.89155	2.88599	2.18098	2.83738	2.60486	3.23203	3.82509	2.74112	3.18437	3.20219	2.8976	3.25918	3.43671	3.8174
2	36	4	0	3	0	4	3	3	1	1	1						92	2.59733	2.65919	3.69718	2.56269	2.60684	2.55303	2.32946	2.82841	2.44402	2.81861	2.44788	2.4084	2.56011	2.4734	2.87536	2.90181	2.16296	2.80548	2.57736	3.21197	3.80847	2.72143	3.17581	3.312	2.89821	3.2786	3.43661	3.71158
2	23	6	2	0	0	3	0	2	2	3	1						96	2.60422	2.66747	3.68523	2.56609	2.60221	2.5346	2.37036	2.93852	2.51621	2.71759	2.44456	2.39203	2.54847	2.47944	2.86801	2.89233	2.17806	2.81118	2.63603	3.22624	3.83803	2.73153	3.1599	3.26091	2.96127	3.2639	3.42079	3.84127
5	28	9	2	3	0	5	1	2	3	1	2
2	32	0	0	3	0	4	4	3	1	2	2
4	19	1	0	0	0	2	0	1	1	1	3
0	35	2	2	1	0	5	0	2	1	1	3						Seconds	NeonGreen
0	26	3	0	1	0	5	0	2	2	3	2						0	1	1	1	1	1	1	1	1	1	1	1	1	1	1	1	1	1	1	1	1	1	1	1	1
2	28	9	0	0	0	1	5	1	1	3	2						4	1.08661	1.35212	1.19316	1.19455	1.17018	1.47277	1.28056	1.39447	1.48426	1.21037	1.1615	1.31678	1.01606	1.22899	1.43928	1.48119	1.32599	1.08973	1.09036	1.36504	1.46752	1.09098	1.0703	1.02501
4	48	0	6	0	0	5	0	3	2	2	2						8	1.34091	1.20366	1.43497	1.28743	1.49021	1.0398	1.39786	1.42286	1.16768	1.20235	1.23525	1.04429	1.28972	1.12361	1.20252	1.19868	1.13653	1.49577	1.36567	1.41392	1.4123	1.15866	1.06698	1.05795
4	9	3	0	1	0	4	0	3	3	2	2						12	1.24829	1.25433	1.18608	1.18676	1.16601	1.3063	1.40696	1.21348	1.46958	1.12377	1.20801	1.1728	1.25375	1.11563	1.27388	1.31479	1.45237	1.42784	1.45296	1.07732	1.31902	1.40918	1.48526	1.22039
0	9	0	0	1	0	2	0	1	1	1	1						16	1.05417	1.03494	1.42649	1.12431	1.11466	1.24913	1.45106	1.111	1.15062	1.13368	1.48062	1.05161	1.04294	1.10381	1.48705	1.1702	1.4271	1.14508	1.20509	1.41799	1.40743	1.31373	1.11062	1.33928
2	24	4	1	1	0	5	5	2	3	2	2						20	1.07507	1.35442	1.26796	1.13088	1.0351	1.48794	1.24865	1.00377	1.04117	1.37452	1.37969	1.28114	1.48807	1.02731	1.29972	1.14107	1.39137	1.23019	1.03192	1.25966	1.18614	1.28916	1.166	1.0648
0	18	2	0	1	0	7	0	3	3	1	3						24	1.49323	1.37442	1.42809	1.13612	1.24542	1.1575	1.18819	1.10201	1.42779	1.31282	1.04982	1.16206	1.34476	1.21245	1.13218	1.35061	1.10761	1.08169	1.02036	1.29804	1.30987	1.48763	1.12605	1.37187
0	27	0	0	1	1	4	0	2	3	1	2						28	1.29952	1.28627	1.1028	1.17226	1.42937	1.11833	1.22827	1.38786	1.35517	1.29413	1.03137	1.12479	1.3063	1.43634	1.41411	1.2252	1.08362	1.17251	1.18187	1.29035	1.04001	1.24541	1.3724	1.20674
1	24	2	0	4	1	5	1	2	1	1	2						32	1.33748	1.25975	1.02354	1.36017	1.04982	1.49159	1.14733	1.4942	1.17205	1.18855	1.46349	1.0073	1.40185	1.3583	1.2759	1.33689	1.1877	1.08728	1.00349	1.45827	1.23081	1.46674	1.44155	1.29222
4	28	1	0	0	0	8	4	1	2	1	2						36	1.33366	1.40956	1.36135	1.29314	1.42188	1.46787	1.14516	1.24928	1.37343	1.15962	1.23834	1.37282	1.11844	1.10819	1.0455	1.40702	1.44498	1.13876	1.27544	1.26658	1.13577	1.36875	1.33999	1.34207
4	6	0	0	1	0	9	0	2	2	2	2						40	1.15336	1.4769	1.29714	1.39323	1.37653	1.32147	1.17225	1.38891	1.22174	1.02421	1.23311	1.3919	1.37656	1.03716	1.38995	1.2226	1.35938	1.34143	1.12766	1.41858	1.0354	1.36576	1.08777	1.28625
0	36	3	0	7	3	7	2	2	1	1	3						44	1.48307	1.23024	1.43881	1.45531	1.37132	1.40277	1.31376	1.48321	1.3178	1.06797	1.10219	1.05032	1.05784	1.49025	1.34516	1.33869	1.20727	1.0556	1.02956	1.05431	1.24738	1.36087	1.02462	1.07298
1	27	0	0	0	1	1	3	1	3	3	2						48	1.07186	1.0662	1.35798	1.16727	1.07844	1.29604	1.31457	1.46569	1.48332	1.32474	1.43315	1.19181	1.43362	1.27781	1.09533	1.27674	1.02543	1.39264	1.14854	1.2061	1.01602	1.39207	1.21801	1.05532
0	49	0	0	2	6	4	1	1	3	1	2						52	1.10824	1.14032	1.22787	1.45271	1.05492	1.22329	1.01005	1.43172	1.04709	1.20228	1.38205	1.01273	1.45315	1.37193	1.29364	1.24187	1.40984	1.1102	1.09521	1.10523	1.00384	1.16625	1.14103	1.4313
0	50	0	0	3	0	7	0	2	2	3	2						56	1.19291	1.38275	1.47812	1.02934	1.24565	1.4847	1.21715	1.10153	1.08953	1.38286	1.28427	1.02846	1.05544	1.02209	1.28797	1.05203	1.49615	1.16535	1.13775	1.42698	1.30422	1.18258	1.25869	1.39529
0	51	0	0	0	5	4	1	1	2	1	2						60	1.29357	1.0113	1.17168	1.40297	1.22015	1.15355	1.18812	1.05391	1.04009	1.04553	1.29184	1.04162	1.37623	1.48365	1.22162	1.25059	1.22344	1.25875	1.41408	1.22676	1.06427	1.0461	1.37403	1.4399
1	53	0	4	4	5	6	1	1	3	1	2						64	1.2773	1.3497	1.13703	1.00833	1.34481	1.23667	1.4361	1.16807	1.36163	1.23683	1.48348	1.47807	1.47886	1.1267	1.04123	1.23975	1.47387	1.0801	1.15945	1.16698	1.01606	1.39107	1.46063	1.17405
3	22	0	0	4	1	3	4	2	1	2	1						68	1.40187	1.43947	1.12072	1.00853	1.2445	1.00358	1.23882	1.34312	1.37137	1.14745	1.12688	1.37291	1.48795	1.20697	1.05745	1.32029	1.40659	1.30225	1.02081	1.40068	1.48647	1.32704	1.49112	1.23253
0	20	0	1	3	0	3	1	1	1	1	2						72	1.13896	1.10336	1.44096	1.33311	1.17603	1.06763	1.02051	1.3544	1.36413	1.25998	1.01222	1.17987	1.10392	1.49177	1.47707	1.26704	1.44743	1.32532	1.03517	1.47977	1.15939	1.20761	1.49766	1.06467
5	45	3	0	1	6	8	0	2	3	3	1						76	1.33856	1.44298	1.45163	1.13341	1.22006	1.36316	1.02885	1.05238	1.36877	1.43087	1.45556	1.07855	1.3684	1.07941	1.41259	1.36321	1.30283	1.43131	1.23387	1.25295	1.37861	1.19725	1.29667	1.44753
4	18	0	3	4	2	1	0	1	1	3	3						80	1.43259	1.37845	1.10268	1.08912	1.33888	1.19728	1.44393	1.37368	1.27173	1.00076	1.03266	1.1015	1.42519	1.16956	1.29353	1.34418	1.38787	1.02108	1.06402	1.01313	1.10662	1.23451	1.19453	1.42043
6	10	1	0	1	3	1	2	2	2	2	2						84	1.15224	1.31107	1.02223	1.27995	1.01279	1.19783	1.27838	1.35292	1.18946	1.32923	1.42796	1.35538	1.34899	1.166	1.00963	1.38851	1.14301	1.35014	1.47125	1.44684	1.05378	1.25813	1.29931	1.05159
3	27	0	3	6	1	1	1	3	2	2	2						88	1.06525	1.32195	1.32682	1.41475	1.37657	1.25627	1.146	1.20939	1.05239	1.13558	1.07287	1.16636	1.42775	1.27447	1.43648	1.28313	1.19816	1.47494	1.17653	1.1325	1.32309	1.13127	1.39166	1.23156
0	28	0	6	4	2	6	3	3	3	3	3						92	1.48974	1.25245	1.12638	1.43205	1.01617	1.38035	1.28057	1.3938	1.4526	1.06229	1.49761	1.30288	1.13107	1.06997	1.1146	1.28873	1.31477	1.23421	1.44308	1.49155	1.31215	1.45242	1.22039	1.43118
5	28	0	0	4	0	7	1	1	2	2	1						96	1.36555	1.1462	1.06941	1.33311	1.19155	1.38636	1.31636	1.30974	1.27467	1.26063	1.0528	1.01224	1.05629	1.14642	1.42328	1.01065	1.43466	1.33572	1.43409	1.31786	1.0592	1.44408	1.29215	1.20748
4	62	1	0	5	2	9	0	2	2	2	2
3	19	2	5	3	1	0	0	2	1	2	2
2	30	0	3	3	2	8	0	3	1	3	3
2	37	0	0	3	4	1	0	2	2	3	2
3	35	0	2	1	1	6	0	2	2	3	2
8	23	0	5	3	0	6	2	3	2	1	3
1	14	0	1	6	4	6	0	1	2	2	3
5	27	0	2	7	3	8	0	1	3	3	2
2	25	0	7	1	0	5	0	3	3	2	2
1	45	6	5	3	1	0	1	2	2	2	1
3	60	5	1	0	0	4	5	1	2	2	1
1	10	1	5	9	1	3	0	2	1	3	3
7	34	0	6	0	0	1	0	2	1	1	2
0	17	0	8	0	0	6	0	1	2	2	2
1	37	2	9	0	6	4	0	1	3	1	2
1	25	5	3	1	0	5	0	2	2	3	1
0	33	1	1	0	2	4	1	2	2	2	2
2	42	1	3	0	2	5	1	1	3	2	2
9	23	4	0	0	2	4	0	1	2	3	1
3	29	1	2	0	0	1	1	2	2	1	2
0	24	0	0	2	0	7	0	1	2	2	3
6	48	1	0	0	0	2	0	3	1	1	1
1	43	7	0	0	1	8	4	2	2	2	3
3	28	3	0	3	0	2	1	3	3	3	1
9	31	2	0	0	0	3	4	2	3	2	3
0	20	2	0	0	0	0	0	2	1	1	1
4	50	0	0	0	0	8	0	1	3	3	1
9	30	1	0	4	0	2	0	3	1	1	3
0	10	1	0	4	0	6	1	3	2	3	3
1	29	3	1	0	2	7	0	3	3	3	3
7	17	1	0	0	0	6	0	2	3	2	1
0	29	1	1	1	0	6	4	3	1	1	3
0	25	0	12	0	0	4	0	3	3	2	1
3	28	0	0	0	0	5	0	1	1	3	3
2	6	0	0	0	1	5	1	3	1	2	1
0	37	0	0	3	1	6	0	1	3	1	1
2	26	0	16	1	0	4	1	3	1	3	3
2	52	0	0	5	3	5	0	2	3	1	1
0	48	0	12	0	0	7	3	3	1	3	3
0	49	0	0	0	0	2	0	2	2	2	3
0	30	0	4	3	0	9	0	2	2	3	3
0	24	0	5	3	0	6	1	1	2	2	2
2	22	0	13	1	0	4	3	3	1	2	3
0	50	0	4	6	3	7	5	3	2	3	1
3	18	0	13	9	1		1	3	2	1	3
6	11	0	3	3	1		0	3	1	1	1
0	26	2	0	2	1		7	2	2	2	2
2	30	2	3	2	1		5	3	3	2	3
1	31	0	1	0	2		0	3	2	2	1
3	63	0	3	1	1		0	1	1	3	1
0	20	0	2	1	1		0	1	1	3	3
0	30	2	1	4	2		0	2	1	3	2
2	35	4	2	0	1		0	1	1	1	3
0	35	4	0	3	0		1	2	1	1	3
3	23	1	0	2	3		0	1	2	1	1
7	14	0	1	1	3		0	1	3	1	2
2	45	0	0		1			2	3	1	3
2	29	4	9		3			3	3	1	2
12	25	3	5		1			1	3	1	3
1	63	0	0		0			1	1	1	2
0	12	1			0			2	2	2	3
1	34	0			0			0	0	1	2
10	17	0			0			0	0	0	2
19	37	7			2			0	1	0	0
3	28	0			0				1	0	1
4	41	3			1				0	0	0
1	36	1			0				0	0	1
1	22	3			0				0	0	0
3	27	5			0					0	0
3	24	5			0					0	0
5	48	2			0						1
0	44	0			0						0
0	30	0			1						0
2	33	0			0
0	15	0			0
3	50	0			0
0	23	0			0
0	7	0			0
0	32	0			0
1	25	0			0
3	9				0
3	34				0
2	27				0
4	25				3
1	20				0
0	47				0
4	21				0
3	36				1
6	23				2
6	30				4
6	25				0
7	37				0
2	33				6
10	27				0
1	29				0
6	8				5
13	16				2
12	11				0
2	7				4
2	54				4
6	22				0
3	37				1
3	22				1
5	12				1
4	34				3
12	51				0
7	26				4
18	29				0
1	7				2
4	28				0
0	21				0
2	47				4
0	44				2
0	32				2
0	31				0
3	42				0
20	12				1
0	26				0
0	22				0
	22
	15
	18
	35
	45
	17
	26
	44
	19
	10
	22
	31
	9
	22
	15
	11
	23
	51
	38
	48
	38
	35
	6
	40
	22
	28
	28
	48
	33
	46
	43
	40
	8
	26
	52
	42
	23
	16
	15
	31
	59
	22
	22
	47
	18
	15
	23
	20
	31
	23
	21
	33
	17
	9
	15
	21

## Sheet: Fig.3
Fig. 3 C FISH-PLA DS2 AS NSUN2
- 4OHT siNC	+ 4OHT siNC	- 4OHT TPL	+ 4OHT TPL	- 4OHT siNSUN2	+ 4OHT siNSUN2	- 4OHT SCR	+ 4OHT SCR	- 4OHT No zC	+ 4OHT No zC	- 4OHT EXO VII	+ 4OHT EXO VII	- 4OHT RNAse H	+ 4OHT RNAse H
3	3	0	2	5	4	0	0	3	6	2	5	2	2
6	4	9	4	0	2	0	0	3	8	2	6	2	4
8	2	2	10	1	1	1	0	2	5	2	8	2	4
0	2	3	5	5	2	0	2	4	6	2	5	2	2
2	2	1	5	0	3	0	1	2	8	3	6	3	4
0	14	4	7	2	3	0	3	2	5	2	8	2	5
3	14	3	4	4	3	0	0	2	7	4	5	4	7
0	1	9	0	2	3	2	0	2	6	3	7	2	3
3	0	4	0	0	2	0	3	2	7	3	6	3	2
0	3	4	0	6	7	2	0	2	5	2	7	2	2
1	1	0	3	0	2	1	0	2	6	2	5	2	3
4	5	0	1	2	2	0	1	2	6	2	6	5	2
4	0	3	0	3	2	2	1	2	5	2	6	4	3
1	3	3	0	2	0	0	1	3	5	3	5	3	6
1	9	3	3	0	3	0	1	2	7	3	5	2	2
7	1	1	0	0	1	3	0	2	5	2	7	2	2
1	1	1	1	5	5	1	0	2	6	2	5	2	3
1	8	1	0	1	4	0	2	2	6	2	6	4	3
2	11	1	0	4	1	0	2	4	5	3	6	3	6
0	8	3	9	1	3	1	3	4	6	2	5	2	3
0	5	4	2	2	2	1	1	3	6	2	6	3	5
1	11	2	9	1	1	0	0	4	5	2	6	2	2
1	7	2	3	3	0	1	1	2	6	2	5	2	3
0	2	2	1	1	4	0	2	2	8	2	6	4	2
4	8	1	0	2	0	2	1	7	8	4	8	2	2
0	2	1	0	0	2	1	1	2	9	5	8	2	6
0	12	3	2	0	2	0	2	3	7	3	9	4	2
1	2	2	1	1	2	0	1	2	6	2	7	2	2
1	10	1	0	1	6	0	0	3	5	3	6	4	3
1	0	4	7	1	1	0	2	3	7	2	5	3	3
0	2	2	3	0	1	1	1	4	6	2	7	3	3
6	9	0	1	1	1	2	2	3	6	2	6	2	3
5	4	2	2	0	2	0	0	3	5	3	6	2	2
3	8	1	4	3	4	2	1	4	7	2	5	3	4
2	1	2	2	2	0	0	1	3	7	5	7	2	2
6	5	0	2	2	2	1	3	6	8	6	7	3	2
2	2	1	4	3	3	0	1	2	8	4	8	3	3
0	5	4	0	1	4	1	2	3	6	2	8	3	5
1	9	6	1	5	1	1	0	7	7	2	6	5	2
1	0	0	2	0	2	2	1	2	5	2	7	3	2
3	0	0	2	0	2	1	2	2	5	2	5	3	3
2	3	0	2	0	3	1	1	4	5	2	5	3	3
4	0	1	0	0	0	0	0	2	5	3	5	4	5
2	0	2	4	1	4	1	1	2	8	4	5	3	4
2	5	1	0	3	2	2	1	2	5	3	8	3	3
2	0	0	0	2	1	2	0	3	6	3	5	3	2
0	6	1	3	1	3	4	4	4	9	2	6	2	2
0	2	0	0	1	1	2	1	3	6	3	9	2	2
0	4	1	1	3	1	1	3	5	7	3	6	2	4
0	7	1	3	2	2	3	1	2	7	3	7	2	3
0	5	2	0	0	0	1	0	2	6	2	7	4	5
5	7	6	0	3	8	0	1	2	5	2	6	4	3
1	2	0	2	3	7	0	1	2	7	3	5	2	3
2	5	0	1	1	4	1	1	3	6	2	7	3	2
2	4	2	0	0	4	0	0	4	6	2	6	2	2
1	4	0	1	4	0	3	0	2	6	3	6	2	2
5	2	0	0	2	4	2	3	2	6	2	6	2	3
0	15	1	5	3	5	0	2	2	9	3	6	2	4
8	16	0	1	0	1	2	0	2	7	2	9	3	4
2	5	5	5	1	4	0	3	2	6	6	7	2	3
5	3	0	0	2	8	0	3	2	7	2	6	3	4
5	1	1	8	0	2	0	0	4	5	5	7	4	2
3	2	0	0	3	1	0	0	4	8	2	5	4	2
1	7	0	0	0	1	2	0	2	6	4	8	2	2
5	6	0	3	4	4	1	2	5	5	2	6	2	4
2	2	2	0	1	0	1	1	5	6	3	5	6	2
2	2	0	1	1	3	1	3	3	5	2	6	4	4
4	4	1	1	1	2	3	1	5	6	2	5	2	3
0	1	0	1	3	2	3	1	4	9	2	6	2	2
6	8	6	0	3	3	1	3	2	6	3	9	7	3
1	8	3	1	5	4	2	1	2	7	3	6	2	2
0	3	0	4	3	1	0	0	3	9	4	7	2	2
6	12	1	4	4	2	2	1	2	7	2	9	2	2
2	6	0	1	1	6	1	1	2	7	2	7	3	2
0	17	5	2	5	2	0	0	2	5	3	7	4	5
1	9	3	2	4	1	0	0	3	8	2	5	3	3
1	2	0	0	0	2	0	3	4	5	2	8	3	4
2	3	6	2	5	1	1	3	2	5	3	5	5	5
6	6	0	3	1	2	0	0	3	7	4	5	6	4
1	1	3	3	0	0	2	2	2	6	3	7	2	4
0	1	2	0	5	5	0	0	2	6	2	6	3	3
1	8	1	1	1	2	2	2	2	8	2	6	3	6
4	1	1	1	9	3	2	0	4	6	5	8	4	4
2	4	0	6	4	2	1	1	3	9	4	6	3	2
4	0	0	1	0	1	0	3	2	6	2	9	2	7
	3	2	0	0	3	1	0	4	7	2	6	3	5
	5	0	0	0	2	1	4	2	6	4	7	2	2
	8	0	5	5	5	0	0	3	7	2	6	3	2
	1	0	6	3	1	0	0	2	10	3	7	5	3
	6	0	2	3	5	3	0	2	5	3	10	2	2
	7	0	0	3	5	3	0	4	6	2	5	5	4
	4	0	6	8	3	0	1	2	5	5	6	3	5
	4	8	0	3	3	1	1	2	5	2	5	3	2
	6	1	1	3	3	1	1	5	6	2	5	2	2
	0	2	0	5	4	1	1	3	6	3	6	2	6
	3	2	0	3	0	3	2	4	6	3	6	3	4
	4	2	1	6	4	3	1	2	7	5	6	2	2
	4	3		0	3	1	0	2	5	2	7	6	4
	12	0		4		2	1	3	6	2	5	2	3
	3	0		6		0	0	2	6		6	3	4
	2	1		6		0	2	5	8		6	2	6
	11	2		4		0	1	3	8		8	2	3
	6	2		3		1	2	4	7		8	3	3
	6	0		0		2	1	3	5		7	5	5
	4	2		3		0	4	7	7		5	3	2
		0		3		0	0	2	7		7	2	3
		0		4		0	1	2	6		7	4	3
		3		7		2	3	4	8		6	3	2
		0		3		0	2	2	5		8	3	4
		1		6		3	0	3	6		5	4	2
		0		5				5	6		6	4	5
				3				2	5		6	3	4
				4				3	7		5	5	2
				3				2	7		7	3	2
				6				3	5		7	2	3
				2				2	5		5	3	4
				2				3	5		5	3	2
				3				2	5		5	2	2
				0				3	6		5	2	3
				3				2	6		6	3	4
				1				2	6		6	2	3
				2				2	6		6	3	4
				1				2	5		6	2	3
								3	5		5	4	3
								2	7		5	2	2
								2	6		7	2	4
								3	5		6	2	2
								2	5		5	2	3
								3	5		5	3	2
								4	5		5	2	4
								3	6		5	3	2
								4	6		6	3	4
								2	5		6	4	4
								3	5		5	2	4
								3	5		5	2	6
								2	9		5	3	8
								2	6		9	3	4
								3	7		6	2	3
								3	6		7	4	3
								2	7		6	5	2
									6		7	2	5
									5		6		2
									5		5		2
									8		5		3
									5		8		6
									6		5		3
									6		6		3
									8		6		2
									8		8		4
									5		8		5
									5		5		3
									9		5		2
									8		9		2
									6		8		5
									5		6		4
									6		5		6
									5		6		4
									6		5		5
									9		6		4
									7		9		2
									7		7		3
									6		7		3
									5		6		4
									7		5		2
									6		7		2
									5		6		2
									5		5		2
									5		5
									6		5
									7		6
									8		4

## Sheet: Fig.5
Fig 5.B PLA NSUN2/DICER																		Fig. 5 C FISH-PLA DS2 AS DICER
	- IR	+ IR	+ 4OHT	- IR siNSUN2	+ IR siNSUN2	-IR TPL	+ IR TPL	- IR RNAses AT3	+ IR RNAses AT3	- IR DRB	+ IR DRB	- IR DICER only	+ IR DICER only						- 4OHT siNC	+ 4OHT siNC	- 4OHT siNsun2	+ 4OHT siNsun2	- 4OHT siDicer	+ 4OHT siDicer	- 4OHT RNAse H	+ 4OHT RNAse H	- 4OHT SCR DS2	+ 4OHT SCR DS2
	2	10	34	0	2	4	0	0	0	0	0	0	1						1	4	0	3	0	0	0	4	2	1
	4	3	16	4	1	1	4	0	0	0	0	0	2						0	1	0	0	0	3	0	2	0	0
	10	15	15	4	0	1	1	0	0	0	0	0	2						0	2	1	2	0	1	0	2	3	1
	6	12	31	5	2	4	4	0	1	0	0	0	1						0	1	0	0	0	0	0	0	1	1
	2	17	13	2	2	3	3	0	1	0	0	0	0						1	4	0	3	0	0	0	3	0	0
	2	10	14	4	3	3	3	0	1	0	0	0	1						0	0	0	5	0	0	0	5	3	2
	2	8	20	3	2	0	1	0	1	0	0	0	2						1	0	0	7	0	0	0	2	1	1
	5	8	8	0	4	1	3	0	1	0	0	1	0						0	0	0	2	0	0	0	2	0	0
	1	10	25	1	2	8	2	0	1	0	0	0	1						0	0	1	0	0	0	0	0	0	0
	4	7	16	5	1	2	1	0	1	0	0	0	2						1	1	0	2	3	1	0	2	0	0
	4	8	23	2	0	2	4	0	2	1	0	0	0						1	2	1	1	2	2	0	1	1	0
	12	4	9	3	6	0	8	0	2	1	0	0	2						0	0	0	1	0	0	0	2	0	0
	7	10	17	6	4	2	3	0	3	1	0	0	2						0	3	0	2	0	2	0	3	1	0
	6	4	13	3	5	5	1	0	3	1	0	0	0						0	2	1	1	2	0	0	1	0	1
	4	9	19	8	3	3	0	0	3	1	0	0	2						0	0	0	2	4	0	0	1	0	0
	10	7	24	3	2	5	2	0	4	1	0	0	2						1	3	0	2	0	0	0	2	0	0
	10	8	17	6	1	8	7	0	4	1	0	0	2						0	0	0	2	0	0	0	2	0	0
	1	12	20	4	4	4	2	0	4	1	0	1	1						2	1	0	4	0	0	0	5	0	0
	7	8	14	0	1	6	4	0	4	2	0	1	0						0	0	0	2	0	0	0	2	0	2
	4	5	16	6	4	5	4	1	4	2	0	1	0						0	2	3	7	1	0	1	2	1	0
	14	25	19	0	3	4	6	1	4	2	0	1	0						0	3	0	3	0	0	0	2	0	0
	13	18	24	2	8	8	9	1	4	2	0	1	1						0	2	0	2	2	0	0	3	0	0
	9	5	11	1	4	9	6	1	4	2	0	1	2						0	3	0	6	2	1	0	5	2	0
	7	15	16	0	3	4	3	1	5	2	0	1	1						0	1	0	3	1	1	1	4	0	2
	6	8	11	3	4	3	2	1	5	2	0	1	0						0	0	1	1	0	2	0	1	0	0
	17	9	19	5	3	1	2	1	5	2	0	0	1						0	1	2	3	0	1	0	4	0	1
	7	6	11	2	2	3	4	1	5	2	0	0	0						0	0	0	2	0	0	0	3	0	0
	4	11	8	5	4	6	3	1	5	2	0	0	1						1	0	0	3	0	0	0	2	0	0
	7	14	11	0	5	7	2	1	5	2	0	1	0						0	0	0	3	1	3	0	3	2	0
	12	9	14	6	3	3	3	1	5	2	0	0	2						2	0	0	1	0	0	0	1	0	0
	9	12	11	4	4	1	1	1	5	2	0	1	0						0	0	0	0	0	0	0	0	4	0
	7	7	8	3	1	7	3	1	5	2	1	0	2						1	2	0	1	3	0	0	1	0	1
	4	10	26	5	3	3	2	1	5	2	1	1	1						0	1	1	5	0	1	0	0	1	0
	4	7	20	3	4	2	4	1	6	2	1	0	1						1	0	3	6	0	1	2	0	4	0
	3	2	22	1	1	5	4	1	6	2	1	0	1						0	0	0	1	2	1	0	0	0	0
	6	13	12	0	2	5	4	1	4	2	1	1	1						0	0	2	2	0	3	0	2	0	1
	3	13	29	1	0	4	3	1	6	2	1	1	0						0	1	0	2	0	1	1	0	0	2
	5	10	17	8	1	1	1	2	6	2	1	1	2						2	3	0	6	0	0	1	0	0	1
	9	10	18	1	3	3	1	2	4	2	1	0	2						0	5	0	1	1	0	0	1	0	0
	0	8	23	8	0	3	1	2	7	3	1	1	0						1	1	0	0	0	2	0	0	0	0
	4	6	15	4	2	0	2	2	5	3	1	1	1						0	4	1	5	0	0	0	0	2	0
	4	8	14	4	1	4	5	2	7	3	1	0	1						0	2	0	2	1	0	0	0	0	0
	3	1	3	4	0	8	3	2	7	3	1	0	2						0	3	0	4	0	1	1	0	2	2
	5	7	25	1	1	3	6	2	7	3	1	0	2						0	2	0	4	1	0	0	0	4	1
	5	7	31	8	1	7	1	2	5	3	1	0	2						0	1	1	2	0	1	0	0	0	1
	3	10	21	5	1	2	8	2	7	3	1	0	0						0	2	1	0	1	1	1	0	0	2
	8	16	17	5	1	9	2	2	3	3	1	0	2						3	1	3	0	2	2	1	0	0	0
	4	2	12	2	5	5	2	2	5	4	1	0	2						1	0	2	1	2	0	0	0	1	0
	6	9	12	2	1	5	3	2	2	4	2	0	2						2	1	1	3	2	1	0	0	2	0
	1	5	23	5	4	9	2	3	3	4	2	0	2						0	1	0	6	0	0	2	0	0	2
	10	5	11	9	3	0	2	3	4	4	2	0	2						1	2	2	7	0	0	0	1	0	0
	4	13	23	3	0	4	2	3	2	5	2	0	0						2	2	1	1	0	0	1	0	1	2
	3	9	8	4	0	3	3	3	1	5	2	1	0						2	2	2	1	2	2	0	0	0	1
	11	5	18	5	3	3	5	3	1	5	2	1	2						3	1	0	5	2	0	0	0	0	0
	1	4	29	5	8	4	3	3	1	5	2	0	1						0	1	1	5	0	1	0	0	2	0
	3	8	17	3	3	3	1	3	1	5	2	1	0						0	4	0	3	0	0	0	0	0	2
	4	2	16	8	8	8	1	3	3	5	2	1	0						0	1	3	3	0	2	1	1	1	0
	7	4	13	3	3	6	5	3	2	5	2	1	0						0	1	0	0	0	1	2	0	0	1
	10	9	14	4	2	2	1	3	2	6	2	0	0						2	0	2	6	0	1	2	0	0	0
	1	15	8	3	4	8	9	3	4	6	2	0	1						0	0	0	2	0	0	0	0	0	0
	7	3	8	2	5	5	5	3	3	6	2	0	1						0	0	0	3	0	1	1	0	0	0
	3	3	10	0	4	1	8	3	2	6	2	0	2						2	0	2	4	0	1	0	0	0	1
	9	5	16	0	2	2	7	4	4	6	2	0	2						2	5	0	2	0	0	0	0	0	0
	5	3	13	0	4	4	4	4	2	6	2	0	1						1	1	0	6	1	0	3	1	0	3
	3	4	20	0	1	4	5	3	0	7	2	0	0						1	0	2	1	0	0	2	0	0	0
	7	5	7	0	3	7	5	3	0	7	2	0	0						0	0	1	5	2	1	1	0	0	0
	3	8	14	1	4	1	5	4	2	5	2	0	0						1	0	3	3	0	0	0	0	0	0
	3	5	12	4	0	1	5	4	2	3	2	0	0						0	0	1	5	0	1	0	0	2	0
	7	1	14	2	2	7	4	4	1	2	3	0	0						0	0	0	4	0	0	0	1	0	0
	5	7	11	2	2	7	2	4	2	1	3	0	2						0	0	0	6	1	0	0	0	0	1
	8	7	10	4	1	7	8	4	3	3	3	0	2						1	1	0	3	0	0	0	0	2	3
	5	10	9	6	0	1	7	4	4	2	3	0	2						0	1	0	3	0	0	2	0		0
	2	2	11	1	3	1	7	4	2	4	3	0	1						0	0	5	4	0	0	0	0		0
	6	14	13	3	1	4	8	4	1	5	3	0	0						0	0	2	5	0	0	0	0		0
	5	7	21	2	2	2	4	5	1	0	3	0	0						1	0	0	4	3	4	1	2		2
	7	5	19	1	7	5	2	5	3	0	3	0	1						0	0	0	2	0	1	0	0		0
	8	4	12	7	8	5	3	5	5	2	3	0	2						0	0	0	3	0	0	0	0		1
	3	14	17	3	1	3	5	3	2	3	3	0	1						0	0	2	5	0	0	0	0		0
	4	9	11	2	5	4	5	6	2	4	3	0	0						1	1	0	2	0	1	0	0		0
	4	2	13	3	3	2	1	7	2	5	3	0	2						0	0	1	3	5	3	0	0		2
	4	5	9	1	3	1	2	7	2	6	3	1	2						1	0	2	6	0	0	0	0		0
	4	3	22	3	2	4	5	7	3	2	3	2	0						0	1	6	6	2	1	0	0		1
	6	2	12	3	0	1	2	7	3	2	4	2	2						0	0	1	6	2	0	0	0		0
	6	7	11	3	1	4	3	7	4	3	4	1	2						1	0	1	3	0	0	0	1		2
	6	8	15	3	0	1	3	5	4	4	4	1	2						0	0	0	4	0	0	0	0		0
	9	6	12	2	0	0	9	5	5	5	4	0	1						0	1	1	2	0	0	0	0		0
	7	4	22	2	6	4	4	3	0	0	4	1	1						0	0	0	2	0	0	0	0		0
	3	9	22	3	4	7	8	5	3	0	4		0						0	1	3	3	1	0	0	0		1
	6	6	11	1	2	0	1	6	4	0	4		1						0	1	2	2	1	0	0	1		0
	6	3	22	5	2	1	5	5	2	1	5		1						0	0	0	2	0	1	0	0		0
	8	5	23	1	1	8	6	3	5	3	5		1						0	0	1	0	0	0	0	0		0
	6	3	6	5		1	7	3	2	2	5		0						1	0	1	6	0	2	0	0		1
	5	3	16	2		8	5	2	4	3	5		2						0	0	0	6	0	2	1	0		2
	13	6	12	1		5	2	1	4	4	5		0						0	2	0	4	0	5	0	0		1
	10	5	15	3		3	1	0	4	3	5								0	0	0	5	2	0	0	0		0
	2	5	19	0		2	1	1	5	2	5								0	1	0	2	0	0	0	0		0
	4	10	9	0		5	1	2	1	4	5								0	0	0	0	1	0	0	0		0
	10	6	22	2		8	2	3	1	2	5								0	0	0	2	0	2	0	0		1
	4	5	15			8	3	2	2	1	6								0	0	4	7	0	0	0	0		2
	5	8	9			3	2	1	4	1	6								0	3	0	2	0	0	0	0		0
	14	6	12			2	5	0	2	1	2								0	1	2	1	0		0	0		0
	3	7	11			3	3	0	3	1	2								0	0	0	1	2		0	0		0
	9	10	9			1	5	0	3	1	3								0	1		3	1			0		0
	4	9				5	5	0		1	4								2	2		3	0			0		0
	9	8				4	8	1		1	4								1	2		3	1					0
	7	3				4	8	2			4								2	3		2	0					0
	4	5				2	4	3			4								0	3		6	0					0
	13	8				5	3	4			4								1	0		3						1
	5	18				5	4	2			5								2	0		3						1
	13	7				7	3	3			0								0	0		5						1
	4	9				0	2	2			7								0	1		5
	4	9				5	6	2			1								1	1		5
	5	15				5	5	2			1								0	1		3
	4	10				3	3	3			1								2	1		3
	4	2				3	4	4			2								0	0		5
	5	7				0	1	6			2								0	0		3
	3	11				5	2				2								0	0		6
	12	16				0	1				3								1	0		3
	17	6				8	3				4								0	0		1
	7	7				2	3				4								0	1		1
	10	5				1	7				0								0	1		1
	8	8				1	6				0								1	1		5
	10	8					5				1								1	1		4
	4	14					1				2								1	0		2
	16	8					4				3								0	0		0
	3	4					1				0								0	0		6
	9	14					5				0								1	0		5
	1	6					1				0								1	0		3
	9	6					3				2								1	1		6
	15	10					2				4								0	0		1
	5	7					9				5								0	0		5
	14	6					2				2								1	0		5
	3	10					7				5								0	1
	6	5					5				5								2	3
	10	9					5				5								0	2
	8	12					2				6								1	3
		5					0				2								1	3
		9					6				2								0	2
		12					1				2								1	0
		7					0				3								0	2
		11					4				4								1	1
		7					2				2								0	0
		5									5								1	2
		6									2								1	0
		8									2								0	4
		12									0								0	2
		3									0								0	0
		3									1								3	2
		12																	2	0
		8																	0	2
		8																	0	1
		21																	0	0
		3																	1	3
		6																	1	0
		8																	0	0
		5																	1	1
																			2	0
																			0	0
																			1	0
																			0	3
																			0	0
																			2	2
																			1	0
																			3	0
																			0	0
																			0	1
																			2	2
																			2	0
																			0	0
																			0	0
																			0	0
																			1	0
																			0	1
																			0	0
																			0	0
																			0	1
																			1	0
																			0	0
																			0	0
																				0
																				1
																				1
																				3
																				0
																				1
																				1
																				0
																				0
																				1
																				0
																				1
																				1
																				4
																				0
																				0
																				3
																				2
																				1
																				2
																				1
																				2
																				2
																				0
																				2
																				0
																				1
																				2
																				0
																				2
																				1
																				3
																				4
																				0
																				1
																				0
																				5
																				1
																				2

## Sheet: Fig.6
Fig. 6 A DICER cleavage RXN R-loop + 5'tail												Fig. 6 B PLA NSUN2/S9.6													Fig. 6 C S9.6 SLOT BLOT
	Black
		DICER		DICER + NSUN2 WT		DICER + NSUN2 K190M		m5C + DICER					- IR	+ IR	- IR DRB	+ IR DRB	- IR RNAse H	+ IR RNAse H	- IR S9.6 only	- IR NSUN2 only	+ IR S9.6 only	+ IR NSUN2 only					- IR			+ IR
	0	100	100	100	100	100	100	100	100				0	0	0	0	2	0	0	0	0	2				siNC	1.01009	0.827977	1.0825	1.01122	0.935379	1.14193
	2	95.97	99.03	22.05	27.04	39.23	45.16	34.5478	30.6501				0	0	0	0	0	0	0	0	0	0				siNSUN2	0.918135	0.98918	1.17684	1.82863	1.50575	1.34569
	6	70.71	75.32	20.76	25.54	34.15	39.8	23.3258	19.2883				0	0	0	0	1	0	0	0	2	0				siDNMT2	0.772338	0.909882	1.27329	0.949235	1.15225	1.17731
													0	0	0	0	1	2	0	0	1	2
	Blue												0	0	0	0	1	1	0	0	0	0
		DICER		DICER + NSUN2 WT		DICER + NSUN2 K190M		m5C + DICER					0	0	0	0	1	1	0	0	0	0
	0	100	100	100	100	100	100	100	100				0	0	0	0	1	2	1	0	2	1
	2	95.69	99.91	25	29.05	43.53	48.91	9.92126	15.6028				0	0	0	0	1	1	1	0	2	2
	6	78.46	82.09	18.27	24.03	30.77	37.64	13.7103	4.30947				0	1	0	0	1	0	1	0	2	1
													0	1	0	0	1	0	1	0	1	2
	Red												0	1	1	0	3	0	1	0	2	1
		DICER		DICER + NSUN2 WT		DICER + NSUN2 K190M		m5C + DICER					0	1	1	0	2	2	0	0	0	0
	0	100	100	100	100	100	100	100	100				0	1	1	0	1	0	0	0	0	0
	2	90.12	96.5	26.79	31.44	62.73	67.28	8.24692	6.44301				1	1	1	0	0	4	0	0	1	1
	6	77.67	81.94	20.76	25.68	31.86	34.36	9.25686	7.92019				1	1	1	1	0	1	1	0	2	0
													1	1	1	1	4	1	0	0	2	0
	Green												1	1	1	1	4	0	0	0	2	1
		DICER		DICER + NSUN2 WT		DICER + NSUN2 K190M		m5C + DICER					1	1	1	1	3	3	1	0	1	1
	0	100	100	100	100	100	100	100	100				1	1	2	1	0	1	1	0	0	2
	2	87.05	93.54	39.22	44.14	34.15	39.58	11.6629	15.9982				1	1	2	1	2	2	1	0	0	0
	6	48.29	53.05	32.99	36.26	29.73	34.61	14.6944	9.70287				1	2	2	1	1	1	1	0	2	0
													1	2	2	1	1	1	0	0	0	2
													1	2	2	1	0	0	0	0	1	0
													1	2	2	1	3	0	0	1	1	1
													1	2	2	1	0	0	0	1	0	2
													2	2	2	1	1	4	0	1	2	0
													2	2	2	1	1	1	0	1	0	0
													2	2	2	1	1	0	0	1	1	2
													2	2	2	1	3	2	1	1	1	2
													2	2	2	1	1	1	1	1	1	1
													2	3	2	1	1	5	1	1	0	2
													2	3	2	1	0	1	1	1	2	0
													2	3	2	2	0	3	1	1	0	2
													2	3	2	2	0	1	1	1	2	2
													2	3	3	2	0	4	1	1	0	1
													2	3	3	2	0	1	1	1	2	0
													2	4	3	2	0	5	1	1	2	1
													2	4	3	2	0	5	1	1	2	1
													2	4	3	2	1	4	1	1	1	2
													2	4	3	2	1	5	1	1	0	1
													2	4	3	2	0	2	1	1	2	0
													2	4	3	2	3	6	1	1	1	0
													2	4	3	2	1	3	1	1	0	0
													2	4	3	2	0	4	1	1	1	2
													2	4	3	2	2	5	1	0	1	2
													2	4	3	2	2	5	1	0	0	1
													2	5	3	2	1	6	0	0	2	1
													2	5	3	2	2	2	0	0	0	1
													2	5	3	2	0	1	0	0	2	1
													2	5	3	2	3	2	0	0	0	0
													2	5	3	3	0	1	0	0	1	2
													2	5	4	3	2	2	0	1	2	2
													3	5	4	3	0	1	0	1	0	0
													3	5	4	3	1	2	0	1	1	0
													3	5	4	3	1	2	0	1	1	2
													3	5	4	3	0	4	0	1	1	2
													3	5	4	3	0	1	0	1	2	1
													3	5	4	3	1	2	0	1	2	0
													3	5	4	3	1	3	0	0	2	2
													3	6	4	3	1	0	0	0	0	1
													3	6	4	3	1	5	0	0	1	1
													3	6	4	3	3	2	0	0	2	1
													3	6	4	3	1	3	0	0	2	2
													3	6	4	4	2	0	0	0	1	2
													3	6	4	4	1	4	0	0	2	0
													3	6	4	4	0	1	0	1	2	2
													3	6	5	4	1	2	0	1	1	0
													3	6	5	4	0	2	0	1	1	0
													3	6	5	4	0	3	0	1	1	2
													3	6	5	4	1	1	0	1	0	1
													3	6	5	4	1	1	0	1	0	0
													3	6	5	4	1	4	0	1	1	1
													3	6	5	4	3	2	0	0	0	2
													3	6	5	5	0	0	0	0	2	1
													4	6	5	5	0	2	0	0	0	1
													4	6	5	5	0	4	0	0	2	2
													4	6	5	5	0	0	0	0	1	1
													4	7	5	5	0	0	0	0	1	0
													4	7	6	5	2			0	1	1
													4	7	6	6	2			0	2	2
													4	7	6	6	0			0	0	0
													4	7	6	6	2			0	1	1
													4	7	6	6	1			0	2	2
													4	7	6	6	3				1	1
													4	7	6	6	1				2	1
													4	7	6	6	0				1	1
													4	8	6	6	1				1	2
													4	8	6	6	3				2	0
													4	8	6	7	1				1	0
													4	8	6	7	0				0
													4	8	6	7	0				0
													4	8	6	7	3				1
													4	8	6	7	0				2
													4	8	6	7	2				1
													4	8	6	8	1				0
													4	8	6	9	3				2
													4	8	6	10	0				0
													4	8	6	11	2				0
													4	8	6		3				2
													4	9	7		0				2
													5	9	7		0				2
													5	9	7		1				2
													5	9	7		4				1
													5	9	7		0				2
													5	9	7		2
													5	9	7		0
													5	9	7		3
													5	9	7		1
													5	9	7		1
													5	9	8
													5	10	8
													5	10	8
													5	10	8
													5	10	8
													5	10	8
													6	10	8
													6	11	9
													6	11	9
													6	11	9
													6	11	9
													6	11	10
													6	11	10
													6	11	10
													6	12	10
													6	12	10
													6	12	10
													6	13	10
													7	13	11
													7	13	11
													7	13	11
													7	14	12
													7	15	12
													7	15
													7	15
													8	15
													8	15
													8	16
													8	16
													8	16
													8	16
													8	17
													8	17
													8	17
													8	17
													8	17
													8	18
													9	18
													9	19
													9	19
													9	19
													9	19
													9	19
													9	19
													9	21
													10	21
													10	21
													10	21
													10	23
													10	23
													10	23
													11	24
													11	29
													12	29
													13	29
														30
														30

## Sheet: Fig.7
		Fig. 7 A Comet assay
	siCtrl	-IR	IR+1h	IR+24h	siRAD51	-IR	IR+1h	IR+24h	siNSUN2	-IR	IR+1h	IR+24h
		0.252088	1.17429	6.1962		0.62442	21.0609	68.813		0.241785	41.255	10.3948
		0.269974	12.7947	1.81817		0.506385	56.7661	3.93829		0.176372	44.4452	12.1818
		0.294314	2.48152	0.703055		1.34849	3.92697	13.2347		1.57067	3.51482	10.3348																																siNSUN2
		0.32835	104.281	5.79571		1.24121	48.3112	64.6552		0.0313206	53.5271	2.32124				Fig. 7 B																												95.2453	97.0312	96.674	100.019	100.245
		0.972896	47.9676	4.60936		0.536602	41.729	5.77188		0.153982	1.63926	1.40137					siCtrl					siRAD51																						73.8423	74.7207	77.6067	74.3287	74.8507
		3.3682	18.0313	1.18625		0.476056	1.99527	7.54324		0.543379	45.0765	10.1981				24h	93.9714	95.2018	86.0996	95.0961	95.7736	84.1007	95.797	82.7535	89.9533	92.2778																		50.0944	51.5651	54.6904	56.1756	59.6073
		0.190146	4.40032	2.19303		0.786173	1.97214	2.55468		0.378484	1.50988	0.216835				48h	72.8632	73.6266	69.0503	83.4368	86.8682	74.5454	72.0644	68.813	62.9065	59.6465
		0.289521	0.568846	1.33852		0.510617	36.5135	1.69064		2.49531	2.76975	0.160028				72h	77.3619	67.2458	67.3819	63.7602	67.4304	52.5534	54.6948	55.228	43.982	44.381
		1.02621	32.8268	10.6661		0.267277	46.0939	2.16591		0.192855	37.097	1.14492
		1.33206	1.03611	5.37799		0.619457	23.4437	82.8842		0.166701	77.7601	1.12251
		0.455763	1.85285	2.25856		2.47639	44.4849	6.71502		1.07589	6.03844	0.233702
		0.442244	35.3012	0.219927		0.608286	62.0142	21.268		0.880942	7.67898	31.8301				Fig. 7 C
		0.29979	42.7916	0.929619		0.390956	88.2914	11.6521		0.303512	93.3333	14.4918				siCtrl	siNSUN2	siRAD51	siRAD51+siNSUN2
		1.01147	32.8738	1.13711		1.82181	0.961153	15.5185		0.209375	89.9837	10.8852				1	0.885567	0.21872	0.293294
		0.864738	10.8622	0.863199		5.48322	40.5318	39.3391		10.6639	83.9704	2.41737				1	0.883721	0.198585	0.156745
		1.39632	9.24442	9.03161		1.25705	104.38	11.2482		1.40767	46.6785	38.8106				1	0.899371	0.429123	0.492061
		0.209291	0.662327	4.50011		1.96181	1.58456	2.87085		0.395581	8.74259	2.97607				1	0.836324	0.340317
		0.323272	0.334677	0.99458		1.37067	53.3815	12.1303		1.05128	88.9263	24.9187
		0.365734	46.5468	12.1568		0.491477	1.41177	43.137		1.67241	1.11844	2.42306
		1.32829	2.57482	1.0286		1.35501	105.395	11.3504		0.972908	41.3922	20.614
		1.11301	84.2359	0.418984		0.44084	80.6758	53.6254		0.306684	48.8601	1.35683
		0.298316	25.0404	2.21458		7.24823	55.1819	11.8439		0.274302	30.6996	2.84004				Fig. 7 D
		1.56445	11.221	0.165821		0.371915	101.518	11.0593		1.12401	3.52215	30.6573				siNC	siNsun2	siNsun2 +Nsun2 wt	siNsun2 +Nsun2 K190M
		0.704219	1.06921	5.30013		1.78512	31.3673	11.3171		0.163503	41.5969	51.6348				242.829	594.014	126.794	142.168
		1.45684	10.0451	1.95952		0.317941	94.5797	11.4697		0.218832	84.2807	54.79				272.969	372.73	162.582	232.955
		2.01031	29.5246	1.44662		0.493763	111.091	61.5957		0.247298	102.674	1.79902				331.468	363.553	306.634	272.713
		1.27207	0.999305	2.55972		0.162582	153.521	1.32811		0.356041	1.61126	17.1601				221.186	292.865	194.051	756.01
		0.439196	2.42239	21.8639		2.0574	118.989	33.8427		0.83838	34.9799	28.7544				132.285	354.442	220.319	272.271
		0.288883	1.51426	0.211004		0.168828	28.2566	56.8426		0.681468	35.268	2.40934				243.258	202.521	231.976	571.107
		0.261564	37.7934	1.34896		0.498916	114.7	77.8367		0.25194	18.9321	2.07693				261.755	163.733	162.756	463.012
		0.271295	36.3357	0.189294		1.77461	77.9493	2.30194		0.383465	57.3061	1.29846				138.751	163.479	221.787	273.443
		0.433036	95.9933	0.241792		0.326662	36.0031	68.9664		0.249053	2.22119	1.98968				85.313	260.964	228.418	376.423
		0.169925	2.2756	1.57789		0.547661	44.1468	63.4752		0.86596	3.07362	1.67266				193.996	320.565	166.555	393.784
		0.157444	35.4329	0.80432		2.12856	86.7442	1.71331		0.214308	94.2926	1.82244				314.681	407.074	183.41	210.679
		0.340264	11.8525	0.540981		2.24005	2.23437	1.13347		0.823419	1.38686	1.32436				186.452	514.383	192.143	239.265
		0.302556	24.0382	0.859032		3.05707	1.49743	70.2977		1.19344	88.4405	8.13672				161.631	570.11	196.075	285.487
		0.422687	4.52883	0.687763		0.382639	8.1057	20.3423		0.312406	16.986	1.23904				192.355	363.414	132.893	203.942
		0.167924	19.5088	0.840257		1.07532	0.19088	15.0079		1.90698	94.8717	2.72374				323.833	155.714	270.384	252.868
		0.312649	28.2015	7.41205		0.410399	0.328142	63.2852		0.236357	58.2903	1.68459				269.576	555.434	132.966	941.513
		1.14883	28.6481	0.192445		0.187741	4.12426	1.95655		0.429087	5.30313	16.7392				283.411	142.79	129.184	172.111
		0.30478	40.4595	0.364913		0.629883	0.818446	0.233547		0.521245	108.838	0.228566				179.799	375.078	205.193	328.152
		0.407475	41.4871	5.34981		0.177188	6.56989	50.6331		1.20619	1.10532	3.7389				165.768	301.58	292.396	381.459
		1.30828	6.51384	1.28541		0.373581	71.5571	2.26652		0.597153	48.263	31.8598				125.104	156.176	167.85	636.03
		0.51951	0.286207	10.302		0.208891	7.67952	62.2995		0.270187	106.221	4.38889				221.817	127.414	158.275	449.914
		0.493333	39.9331	1.97029		0.348941	13.5203	0.217966		0.307925	50.0454	0.310019				231.806	225.27	146.497	490.577
		1.86647	38.6133	20.7399		0.902745	1.3746	1.13881		0.667118	45.3188	3.25676				212.28	314.318	343.339	258.251
		0.508075	50.39	3.38791		5.14477	51.9752	0.93792		0.841213	108.586	2.01877				227.042	441.808	188.083	227.964
		0.314948	7.00488	1.02018		7.10885	8.52835	0.284392		0.388561	7.41839	19.1737				179.172	556.269	98.502	374.194
		0.470587	34.4382	1.20515		0.380968	45.6344	35.1208		1.71347	2.99335	1.19502				117.347	263.024	76.778	769.862
		0.342681	5.22088	0.255821		0.467153	52.2864	68.1838		0.505616	48.0943	3.94089				191.388	197.713	132.971	321.649
		1.78581	0.640997	10.3614		0.430515	1.99141	73.8985		0.192024	3.9253	5.39986				156.126	148.349	88.564	248.221
		0.243108	4.02073	1.54998		2.1277	5.39502	0.517832		0.167234	47.9289	9.18414				143.109	305.756	121.46	313.521
		0.379169	22.7415	0.178142		11.6964	0.286379	4.56185		2.20551	27.3929	63.5645				129.565	515.384	98.871	334.607
		0.236793	11.0402	1.46501		0.786949	23.8048	1.16005		0.253208	2.99716	4.84454				147.748	337.01	186.54	272.286
		0.391734	35.7618	0.638618		0.156518	18.6086	15.0169		3.11435	48.6357	3.92775				143.594	305.094	121.047	393.254
		0.319185	37.2814	0.840666		1.3477	16.4614	3.48272		0.200414	75.3753	2.19085				280.125	160.438	79.51	258.627
		1.98816	2.52728	6.78788		0.339279	84.6005	32.9847		0.974065	47.4962	1.67713				104.612	327.625	186.491	777.405
		4.06704	6.74461	3.15875		0.420416	81.486	72.1658		0.141829	1.79058	20.3537				128.725	357.038	166.853	288.131
		0.283728	43.1239	6.33144		1.00473	37.1653	73.7774		0.24783	27.2812	2.90576					220.323	134.87	309.588
		0.214576	85.8523	23.5038		0.405109	15.0636	67.5231		0.2356	30.3242	5.77038					272.924	129.15	843.318
		1.59294	101.456	0.529643		0.495166	76.583	11.7561		0.4154	40.95	11.5134						121.915	534.191
		0.284105	134.638	0.277827		0.328743	14.686	64.917		0.357244	13.5196	11.3657						212.176	397.45
		0.405247	36.4264	0.411412		0.314207	76.2463	0.447392		0.222986	5.04422	1.65367						134.526	206.341
		0.31703	15.8224	1.2321		0.152094	6.03118	29.6463		0.301915	39.1581	4.31097
		0.326936	3.17544	1.79042		0.415641	6.79885	15.636		0.113739	44.889	1.24292
		0.147839	43.2715	0.294545		1.2492	7.35745	1.36851		0.863238	55.3419	1.0468
		0.350794	141.653	0.373386		0.449064	54.4111	1.80608		0.445233	106.307	35.9446
		0.25015	36.3602	3.40038		0.387209	29.7486	73.7324		4.53325	45.6023	41.6155
		1.55596	2.52832	0.323225		0.373738	3.78175	1.41803		0.367033	10.2578	21.2154
		0.342547	1.89231	0.231404		0.452733	2.09361	1.21519		0.588371	47.3143	32.0815
		0.747484	3.89769	0.315553		0.421366	4.6094	4.25439		0.306935	38.7859	2.51015
		0.364273	3.86992	0.674593		0.390352	95.3523	58.5509		1.61211	1.6163	13.5618
		0	37.6291	0.24398		0.320531	2.4166	73.1722		3.44431	45.2003	1.40621
		2.07164	64.2005	0.362898		1.71402	40.6584	13.5743		0.201531	30.8863	3.24073
		1.42809	39.7579	0.951361		0.433783	33.8884	2.32109		2.05628	2.21094	9.36229
		0.296541	20.2798	0		0.398796	1.75276			1.78686	2.51936	5.88657
		1.12128	1.47968	0.374482		1.71941	2.77574			1.19492	107.931	1.31049
		0.315903	39.9546	0.602358		0.265201	21.0776			2.73475	1.47257	1.96892
		1.38779	4.56759	0.681895		0.411078	41.3024			1.62928	56.4802	30.2399
		0.980865	1.12546	0.274222		3.71889	32.7264			0.36157	56.6871	50.9737
		0.530963	2.64047	0.493645		1.69165	46.7037			0.140395	5.40858	1.63915
		0.495015	9.69322	0.475957		3.51545	67.7409			1.50901	43.8672	1.80514
		0.526773	0.409895	1.64612		0.262444	1.91358			0.387073	86.4426	31.5324
		0.195444	48.17	0.668778		0.14083	105.69			1.0419	60.6683	2.25259
		0.209281	1.24237	0.244886		2.003	99.7378			1.84486	5.2504	3.0447
		1.49317	11.9415	0.413944		0.906607	1.03432			0.241502	6.32506	1.56887
		0.891929	66.3356	0.73696		1.40959	5.31438			1.39823	9.70217	0.744116
		0.617759	3.74087	0.326103		0.590747	3.15255			0.175195	50.8564	0.399191
		0.319286	31.9591	0.530737		1.18633	29.4529			1.36009	1.07858	1.81088
		0.978124	38.9	1.39714		0.316454	104.823			0.23731	111.979	2.78488
		1.28955	4.94803	0.092828		1.39514	1.16148			0.249393	44.4256	3.1456
		0.21065	19.1558	0		0.239957	1.69285			0.28694	2.2093	0.351024
		0.70538	9.82936	0.336018		0.348605	88.3361			5.0344	46.9288	1.69574
		3.71461	1.77755	0.256091		0.290924	50.6703			1.03443	2.16565	0.896197
		5.22918	1.87722	0.158041		0.352874	16.7059			0.191708	37.2585	2.69243
		2.69811	36.536	0.0208505		0.806399	2.43561			5.07082	63.7765	0.803842
		1.65093	0.835923	0.197592		0.31177	1.21423			0.193163	54.0003	1.19982
		1.21014	4.38361	0.162014		0.353408	3.62085			0.308715	81.7033	2.45576
		1.57953	49.8806	0.56623		0.85526	6.05566			0.347584	39.2848	1.88124
		0.494396	38.6192	0.42006		0.331317	16.0873			0.338386	1.53502	0.198797
		0.732293	37.6525	0.51077		0.281358	1.75391			0.338024	9.0819	2.26373
		0.223794	2.9526	0.282592		0.428811	62.7713			1.59699	55.1248	0.365954
		0.149367	36.4436	0.421543		3.36734	120.206			12.7778	2.29084	30.3142
		0.372667	30.8132	0.94173		0.687215	9.27767			1.17959	40.4326	35.7313
		0.221364	1.66853	0.33561		0.811776	83.4857			1.04702	39.5578	20.2448
		1.87604	2.93697	0.567467		0.782231	2.32474			0.411744	62.3942	34.9431
		3.11598	7.89533	0.898465		1.80718	58.3158			2.74167	61.0433	1.26178
		1.47288	7.31522	0.503996		0.750764	49.0354			0.485256	38.9428	20.8979
		0.196476	51.8495	0.288232		0.448301	22.2934			3.19667	121.157	42.8876
		0.229238	45.85	0.673083		1.11054	3.94778			0.867306	63.3526	1.05399
		0.172616	30.6593	2.12458		0.419381	30.3443			0.408897	37.8068	1.65018
		0.165918	3.90625	0.376937		0.976654	99.8041			1.07982	43.4379	1.77901
		0.446944	1.86056	0.385166		0.180233	89.4323			1.20661		1.07969
		1.28896		0.197277		0.535872	90.7446			0.158974		2.8304
		2.21892		0		2.9131	101.437			1.32153		1.53618
		1.77284		0.311289		0.762748	83.2428			0.309242		1.7097
		0.206075		0.296351		1.04294				0.257232		0.189671
		1.00239		0.256215		0.378867				1.68825		0.251652
		1.3433		0.170962		0.918225				1.20271		0.273888
		0.32341		0.249677		0.513378				0.187869		1.76918
		1.43921		0.598111		0.11618				0.359593		0.404155
		1.72096		0.268229		3.70069				0.313598		17.902
		0.529517		0.515068		0.419342				0.189936		1.3989
		0.35319		0.0122687		1.52625				0.222437		37.1962
		1.41254		0.35544		0.498599				0.54335		31.2342
		0.367948		0.485141		0.376774				1.20827		0.293244
		1.33862		0.938391		1.57626				0.311644		0.295747
		0.262273		0.436429		0.306266				0.203163		20.5942
		1.46452		0.624176						1.0432		0.191206
		0.265856		1.72895						0.229907		0.658067
		1.77973		4.94288						0.350978		18.1155
		3.04693		0.410034						0.355104		1.12368
		6.67719		1.94616						0.390904		22.3848
		0.899314		0.874552						1.29617		0.267075
		0.520411		0.775825						0.241279		4.34968
		0.770039		1.62715						1.07886		1.19115
		0.905556		0.353245						0.4332		75.9298
		0.206638		0.43137						3.47658		0.240625
		1.29001		1.8705						0.261955		34.9532
		0.743985		0.355702						0.236904		1.16698
		0.350341		0.688568						2.86801		54.6457
		0.664062		0.887231						0.380002		61.2053
		1.52225								0.459426		3.64424
		0.976094								0.786269		11.3106
		0.393414								1.39431		24.5459
		1.65596								0.2904		2.169
		4.53962								0.306936		64.1389
		0.263187								0.274895		1.52217
		2.71952								6.9493		3.29372
		0.918711								0.301444		1.82276
		0.210304								0.257652		10.2387
		0.413491								0.186982		1.5306
		0.41992								0.254307		10.2314
		0.369064								0.438831		2.17996
		0.29051								0.325935		1.41865
		2.11062								0.115601		0.844287
		0.180468										65.4409
												18.7025
												1.42724
												25.4738
												20.2405
												20.2554
												18.6567
												10.9587
												2.53332
												4.20223
												30.9514
												4.79561
												48.143
												0.773202
												0.899838
												35.2221
												1.08903
												40.0505
												69.5591
												10.2082
												4.00703
												20.8223
												30.8627
												37.1308
												31.4821
												2.71233
												36.5897
												1.20937
												1.16105
												0.222538
												1.30152
												0.884243
												3.37029
												2.81029
												50.8586
												38.0987
												20.0677
												3.34371
												30.5301
												2.02165
												1.93396
												1.17323
												2.36452
												0.394829
												2.53319
												3.01842
												1.10276
												0.601638
												26.3169
												0.374126
												0.868752
												0.902698
												1.52067
												3.09952
												0.650075
												0.242547
												2.07691
												0.257028

## Sheet: Extended Data Fig. 1
Ext data Fig. 1 A						Ext data Fig. 1 B						Ext data Fig. 1 D
	- IR	+ IR 2 Gy	+ IR 5 Gy	+ IR 10 Gy			- IR	+ IR 10 Gy	- IR HOXD11 only	+ IR HOXD11 only				NSUN2 wt															NSUN2 wt + TPL															NSUN2 K190M + TPL
	3	4	11	15			0	0	0	1			0	1	1	1	1	1	1	1	1	1	1	1	1	1	1	1	1	1	1	1	1	1	1	1	1	1	1	1	1	1	1	1	1	1	1	1	1
	2	1	9	8			2	0	1	1			4	3.27661	2.0989	3.4769	2.78076	2.94114	2.6123	2.60343	3.07191	1.73272	2.31494	2.43164	2.49698	1.9845	2.17609	2.52708	1.68912	1.63406	1.70537	1.44684	1.68005	1.6283	1.55221	1.6189	1.38247	1.57298	1.38433	1.40822	1.58183	1.70397	1.28598	1.46325	1.77018	1.83871	1.51519	1.6063	1.45726
	1	5	5	10			1	1	2	2			8	3.67416	2.05638	3.7644	2.90124	2.8929	2.52361	2.74923	3.19297	1.81472	2.50466	3.11956	2.57589	2.12964	2.25479	2.88282	1.7262	1.6748	1.78116	1.50961	1.73287	1.6461	1.59083	1.66647	1.39416	1.7144	1.38236	1.40456	1.75448	1.78973	1.29067	1.48396	1.81031	1.9244	1.54833	1.60266	1.48125
	2	4	13	10			3	1	2	1			12	3.78814	2.02731	3.79128	2.90851	2.80664	2.49185	2.77878	3.24181	1.81064	2.52925	3.43362	2.60464	2.18658	2.2518	2.94709	1.71788	1.68351	1.78271	1.52445	1.73088	1.67107	1.57352	1.70737	1.40013	1.71755	1.37989	1.40861	1.79218	1.83168	1.29049	1.48896	1.7664	1.8869	1.51578	1.59974	1.49592
	1	4	8	4			1	4	1	1			16	3.82303	2.01984	3.78458	2.91072	2.75451	2.45608	2.78837	3.29878	1.81729	2.4985	3.55306	2.59072	2.18412	2.22617	2.91532	1.70549	1.68095	1.79169	1.52444	1.73959	1.67389	1.55721	1.75683	1.39527	1.69233	1.38127	1.38859	1.81816	1.82655	1.28886	1.4879	1.76466	1.90131	1.52464	1.58869	1.50058
	4	8	9	9			3	0	2	1			20	3.79352	1.99887	3.78918	2.90155	2.74231	2.40244	2.76208	3.29624	1.8162	2.48497	3.62478	2.57271	2.15962	2.22362	2.90433	1.69912	1.69151	1.79086	1.52715	1.74231	1.6806	1.55702	1.70143	1.3908	1.7822	1.38557	1.38096	1.835	1.84751	1.30225	1.49754	1.76404	1.89837	1.52495	1.60569	1.50002
	1	9	7	10			1	4	0	1			24	3.80808	2.01119	3.75823	2.90071	2.69933	2.40247	2.75797	3.28745	1.83802	2.48107	3.67324	2.57048	2.20939	2.1942	2.87393	1.69253	1.67733	1.79335	1.54051	1.74636	1.68268	1.54132	1.72211	1.39645	1.76113	1.38533	1.3878	1.83272	1.83083	1.29306	1.49963	1.75461	1.89327	1.51453	1.5531	1.49796
	1	5	5	6			3	0	2	0			28	3.7729	1.98391	3.75286	2.89221	2.65213	2.42648	2.74775	3.28936	1.79763	2.49129	3.69204	2.55785	2.2118	2.18504	2.84082	1.68112	1.67733	1.80786	1.55031	1.74428	1.68325	1.54813	1.74557	1.39511	1.75179	1.36904	1.40442	1.82656	1.80858	1.29412	1.49048	1.71926	1.90375	1.51041	1.57256	1.50246
	2	4	9	11			1	2	1	0			32	3.75343	2.00373	3.71905	2.88589	2.6322	2.33795	2.73098	3.26996	1.81881	2.46913	3.6931	2.55887	2.16832	2.18244	2.80884	1.68848	1.66447	1.81751	1.54879	1.75325	1.69115	1.54546	1.74443	1.39386	1.75906	1.36495	1.40779	1.83914	1.81986	1.29308	1.48547	1.70282	1.88872	1.51084	1.56173	1.49433
	3	9	6	13			5	0	0	1			36	3.76307	2.00099	3.69663	2.87981	2.58173	2.36143	2.70742	3.2682	1.8135	2.47688	3.73108	2.56049	2.18933	2.18509	2.81583	1.68378	1.66375	1.80057	1.54741	1.72777	1.68011	1.53519	1.74828	1.39356	1.73984	1.34956	1.44178	1.84079	1.82166	1.27481	1.4916	1.68879	1.8952	1.50268	1.56943	1.49369
	3	3	7	5			2	3	0	2			40	3.71981	1.99878	3.6985	2.89809	2.57542	2.35374	2.71676	3.24149	1.79084	2.4763	3.71325	2.54495	2.18484	2.1509	2.78417	1.69128	1.65457	1.81522	1.5454	1.73297	1.67552	1.53772	1.73077	1.38137	1.80842	1.35503	1.42218	1.84953	1.81716	1.27806	1.46902	1.66296	1.88407	1.50225	1.5382	1.49296
	2	4	6	6			1	6	1	2			44	3.70585	1.99486	3.69	2.87517	2.55317	2.34946	2.72261	3.22119	1.81831	2.46056	3.71134	2.54136	2.16213	2.14919	2.79051	1.71244	1.64709	1.83304	1.54643	1.73948	1.68317	1.52876	1.73518	1.38688	1.78536	1.34185	1.39303	1.84516	1.83721	1.28984	1.4808	1.65933	1.8838	1.47563	1.53795	1.48102
	4	4	11	15			1	4	0	1			48	3.69898	1.99634	3.65502	2.88414	2.54455	2.30584	2.68547	3.22265	1.79182	2.46702	3.72104	2.52329	2.16867	2.12898	2.7719	1.7009	1.6533	1.81962	1.53377	1.70761	1.67319	1.53109	1.75085	1.39248	1.79781	1.34508	1.38888	1.84393	1.80741	1.28093	1.47599	1.65183	1.88799	1.47182	1.53264	1.49967
	2	10	5	10			2	1	2	1			52	3.67132	1.98299	3.65603	2.85023	2.52642	2.35906	2.68813	3.2233	1.80519	2.4417	3.67232	2.52343	2.16945	2.11213	2.745	1.72687	1.64156	1.81945	1.54056	1.71681	1.65799	1.50624	1.76997	1.39302	1.72589	1.3408	1.37863	1.846	1.82005	1.27395	1.46646	1.66356	1.89338	1.47507	1.53048	1.48749
	4	10	9	9			4	4	0	2			56	3.66604	1.97555	3.63888	2.8464	2.52356	2.32963	2.66966	3.21083	1.81565	2.42782	3.67594	2.51485	2.13814	2.12679	2.73646	1.72513	1.64438	1.82366	1.53372	1.70852	1.65677	1.50085	1.73851	1.39142	1.77392	1.34017	1.38187	1.84239	1.83843	1.27714	1.47053	1.65865	1.89204	1.46948	1.51836	1.49496
	2	8	10	8			3	1	0	2			60	3.65997	1.95683	3.63264	2.84338	2.50301	2.33872	2.66228	3.22139	1.80034	2.4321	3.65592	2.4955	2.14265	2.09895	2.73612	1.7328	1.65202	1.82608	1.53611	1.71068	1.66178	1.50311	1.7527	1.38281	1.76626	1.34353	1.3666	1.8435	1.81467	1.27516	1.47277	1.66153	1.88988	1.48662	1.49784	1.49469
	1	9	9	5			4	2	1	0			64	3.65777	1.94949	3.58864	2.83345	2.50122	2.30456	2.63008	3.19203	1.76919	2.44366	3.6405	2.50111	2.13175	2.09593	2.71179	1.73748	1.64259	1.83101	1.53762	1.69535	1.65364	1.49925	1.76065	1.38183	1.74606	1.33972	1.37472	1.83314	1.80698	1.27272	1.46978	1.64209	1.87323	1.4646	1.5107	1.48952
	3	7	11	6			2	4	1	2			68	3.6492	1.95603	3.5785	2.79437	2.49212	2.32385	2.59632	3.19592	1.79795	2.3908	3.66032	2.50106	2.13618	2.10948	2.69592	1.751	1.62561	1.83934	1.54536	1.72261	1.67188	1.49775	1.73245	1.38261	1.76317	1.34015	1.35999	1.83749	1.83297	1.27342	1.46249	1.63524	1.85371	1.46627	1.48592	1.49109
	2	4	12	9			5	6	0	2			72	3.65953	1.95568	3.55834	2.81915	2.47411	2.32818	2.62927	3.21683	1.8043	2.39558	3.64467	2.50015	2.16712	2.12221	2.71342	1.74769	1.63124	1.82321	1.54635	1.7014	1.66086	1.50459	1.75034	1.38574	1.7875	1.31784	1.35009	1.83193	1.81525	1.27266	1.46907	1.64129	1.85936	1.47517	1.49351	1.49471
	4	4	11	6			3	1	2	0			76	3.67013	1.93541	3.54665	2.83992	2.47316	2.26275	2.62176	3.22106	1.78693	2.39556	3.6284	2.50209	2.10624	2.09778	2.67983	1.75321	1.63041	1.84395	1.54585	1.69593	1.65871	1.52446	1.78653	1.38389	1.70977	1.32291	1.33968	1.83797	1.82677	1.27377	1.46108	1.63602	1.87224	1.4857	1.4903	1.50299
	2	13	5	14			1	5	0	1			80	3.64033	1.94179	3.54207	2.77151	2.45739	2.32241	2.62449	3.19806	1.76618	2.41925	3.60498	2.49883	2.13515	2.08858	2.70236	1.74596	1.62204	1.8364	1.52634	1.69782	1.65226	1.48409	1.75758	1.38443	1.78215	1.33093	1.32602	1.83357	1.83361	1.26911	1.47822	1.61517	1.85103	1.46453	1.47123	1.49574
	3	6	7	14			2	3	1	2			84	3.62929	1.93947	3.5607	2.84357	2.4673	2.23356	2.61016	3.2351	1.77296	2.40673	3.56952	2.50397	2.13645	2.09201	2.69337	1.7317	1.62472	1.84057	1.53772	1.695	1.64682	1.48825	1.77467	1.39041	1.76636	1.32486	1.31326	1.84019	1.81922	1.26946	1.47065	1.60328	1.83374	1.46759	1.47624	1.49762
	1	6	5	10			5	4	2	1			88	3.64059	1.94333	3.53069	2.74098	2.45364	2.30555	2.60171	3.22072	1.76809	2.40039	3.5808	2.50273	2.0972	2.0934	2.68048	1.75218	1.61005	1.86081	1.54053	1.69796	1.62951	1.49257	1.77483	1.38752	1.75057	1.30161	1.29472	1.83552	1.82596	1.26621	1.45637	1.60466	1.84076	1.46873	1.45494	1.49698
	2	3	3	10			2	4	2	0			92	3.64174	1.93294	3.54141	2.81553	2.46058	2.23369	2.59347	3.18072	1.7859	2.39114	3.56783	2.49382	2.145	2.10949	2.69904	1.74803	1.61605	1.85162	1.5346	1.68689	1.62518	1.47222	1.77078	1.38527	1.76474	1.3019	1.29502	1.84204	1.82684	1.27605	1.46952	1.59378	1.83967	1.45019	1.46592	1.49734
	4	4	6	12			1	2	0	0			96	3.60296	1.94033	3.53507	2.80134	2.44625	2.23901	2.59787	3.21513	1.76834	2.39209	3.53133	2.50524	2.13162	2.08369	2.6762	1.74628	1.6118	1.85088	1.5444	1.69028	1.62554	1.48939	1.79126	1.39648	1.76732	1.30643	1.28507	1.8419	1.8304	1.27183	1.4611	1.59068	1.84454	1.46505	1.46471	1.49271
	1	2	7	9			7	4	1	1			100	3.60656	1.93151	3.5192	2.75769	2.44437	2.25187	2.59865	3.22965	1.74522	2.39465	3.56401	2.5059	2.0937	2.07545	2.67205	1.76982	1.60653	1.84568	1.54591	1.70536	1.61475	1.49429	1.78411	1.38873	1.74844	1.30341	1.26782	1.83783	1.85039	1.26465	1.46646	1.59497	1.83345	1.45987	1.45839	1.4979
	2	4	9	11			0	0	2	1			104	3.61173	1.94152	3.5184	2.79513	2.45096	2.20441	2.57576	3.1906	1.78961	2.35461	3.51176	2.5076	2.12217	2.08201	2.67654	1.78192	1.60712	1.84963	1.53394	1.69288	1.60952	1.48817	1.79285	1.39306	1.76974	1.32379	1.23768	1.84901	1.84545	1.27153	1.45833	1.57847	1.83902	1.45663	1.44678	1.50627
	2	6	5	19			0	1	0	0			108	3.6175	1.92527	3.50557	2.72375	2.42817	2.25534	2.57704	3.19584	1.76108	2.39228	3.53097	2.5055	2.10666	2.0637	2.67369	1.77598	1.60777	1.85015	1.54004	1.69597	1.59785	1.49004	1.80358	1.39215	1.76409	1.32723	1.22567	1.837	1.85288	1.27128	1.46233	1.57522	1.85835	1.45402	1.44777	1.50251
	0	4	12	11			3	0	2	2			112	3.59023	1.93188	3.4833	2.74757	2.42072	2.1951	2.5799	3.17947	1.7602	2.3849	3.5412	2.51081	2.08208	2.05363	2.67279	1.77745	1.59882	1.86272	1.52896	1.70053	1.58185	1.47991	1.80269	1.39082	1.78872	1.32606	1.20623	1.84958	1.85083	1.27078	1.46574	1.56837	1.84982	1.44177	1.43094	1.50661
	2	7	9	11			1	4	0	0			116	3.58811	1.93299	3.48951	2.76022	2.43106	2.19565	2.57268	3.18234	1.76414	2.3771	3.50994	2.52583	2.09191	2.0471	2.67971	1.79162	1.60584	1.84467	1.53061	1.69771	1.57453	1.49245	1.80543	1.39359	1.79873	1.30947	1.20656	1.85443	1.84257	1.26787	1.45182	1.53987	1.8539	1.44201	1.44778	1.49067
	3	7	10	10			4	0	0	1			120	3.59142	1.93137	3.50022	2.76581	2.40399	2.17268	2.55262	3.14247	1.7516	2.41116	3.49607	2.528	2.09216	2.06245	2.66212	1.79095	1.59804	1.85707	1.53284	1.70578	1.56067	1.50863	1.80481	1.38826	1.79699	1.31984	1.18978	1.82961	1.86202	1.27446	1.45298	1.54171	1.85875	1.42513	1.44617	1.50509
	1	3	2	7			0	2	2	1			124	3.57245	1.92125	3.46633	2.74814	2.41168	2.19878	2.55857	3.11486	1.72847	2.42682	3.50824	2.53866	2.10499	2.03939	2.65092	1.80143	1.59092	1.86922	1.53667	1.71383	1.55314	1.51332	1.81715	1.38974	1.79978	1.32399	1.18491	1.85808	1.83921	1.27764	1.45168	1.5415	1.84201	1.41055	1.41457	1.50978
	0	4	9	7			2	5	1	0			128	3.56659	1.91957	3.43504	2.75359	2.37521	2.10574	2.55638	3.09605	1.73534	2.40026	3.48296	2.5543	2.10223	2.05295	2.63327	1.80062	1.59814	1.85012	1.53636	1.6889	1.55806	1.50137	1.8027	1.39076	1.80901	1.33145	1.17148	1.8371	1.85586	1.27589	1.45412	1.5421	1.86103	1.42349	1.43619	1.50583
	2	9	7	9			2	7	0	0			132	3.51974	1.90502	3.43792	2.74505	2.37074	2.16036	2.5509	3.10883	1.71565	2.40702	3.45558	2.5711	2.0572	2.03353	2.62629	1.81965	1.59448	1.86218	1.53668	1.69859	1.5503	1.50872	1.81803	1.39447	1.79759	1.32599	1.16348	1.85003	1.85828	1.27916	1.45761	1.55012	1.85498	1.42045	1.42316	1.50032
	2	4	4	16			6	1	2	0			136	3.52236	1.91574	3.42475	2.7334	2.36665	2.15632	2.53643	3.10429	1.74063	2.3993	3.43621	2.59988	2.037	2.05532	2.6304	1.82509	1.59829	1.86837	1.54197	1.6906	1.53463	1.50368	1.82215	1.39111	1.81322	1.34584	1.1486	1.84753	1.86401	1.27504	1.46182	1.55202	1.86449	1.41531	1.42824	1.50294
	2	3	11	12			2	5	0	0
	2	13	9	11			3	9	1	0
	1	3	10	14			5	3	2	1
	3	4	14	16			9	1	2	1
	0	4	9	8			4	2	0	0
	0	5	12	9			6	2	1	2
	1	5	8	9			3	4	0	0
	2	6	8	10			0	3	0	1
	2	7	5	13			2	5	2	2
	3	5	2	11			2	0	2	2
	1	6	14	10			1	4	1	1
	3	6	6	4			0	7	2	1
	2	8	5	15			3	0	1	0
	0	6	5	11			3	2	2	0
	0	7	5	10			0	7	2	0
	1	2	10	7			1	0	2	0
	4	8	4	10			7	0	1	0
	1	5	8	6			3	0	2	0
	1	3	13	6			2	0	0	0
	1	8	7	8			3	0	0	1
	3	9	8	5			2	5	2	1
	3	2	8	13			3	4	1	0
	1	5	15	2			1	2	0	1
	3	2	9	12			4	5	2	1
	0	5	10	8			1	5	1	2
	1	5	6	10			3	7	2	1
	0	5	4	2			2	1	1	2
	1	13	6	7			2	4	0	1
	2	4	8	11			2	1	1	0
	0	2	9	10			0	1	0	2
	0	2	8	6			5	3	2	1
	1	0	7	9			1	7	2	1
	1	4	9	16			3	5	2	1
	1	7	8	13			8	0	1	1
	0	0	7	9			0	1	1	1
	1	5	12	8			0	3	0	0
	2	9	8	11			1	5	1	2
	0	3	20	6			6	3	0	0
	4	5	18	11			5	2	1	1
	2	5	15	4			3	0	0	1
	0	5	7	9			5	6	1	0
	3	3	4	6			4	3	1	2
	0	0	9	3			4	2	0	0
	4	5	6	9			1	6	1	0
	3	7	6	12			0	0	0	1
	2	9	16	7			2		1	1
	1	5	8	9			3		1	1
	0	13	9	8			1		0	2
	0	1	7	5			6		0	2
	1	3	10	4			0		1	2
	0	6	3	5			1		1	1
	2	10	11	4			4		0	1
	2	10	6	10			3		2	0
	0	11	1	6			2		0	2
	0	2	5	6			2		2	2
	4	3	7	7			6		1	2
	0	9	15	5					1	0
	0	10	12	13					0	0
	1	6	9	2					2	1
	2	11	5	13					2	1
	0	10	7	8					2	0
	2	3	16	11					1	1
	1	11	15	2					1	2
	3	7		6					0	0
	0	10		9					0	0
	3	1		10					1	1
	2	6		9					0	2
	2	3		13					1	2
	0	9		12					2	2
	3	6		9					0	0
	3	1							1	2
	1	7							0	1
	4								0	0
	2								0	1
	1								1	0
	2								2	1
	2								2	1
									2	2
									1	0
										2
										0
										2
										0
										1
[truncated: 24 more columns]

## Sheet: Extended Data Fig. 2
Extended data Fig. H
	DS1	- 4OHT			+ 4OHT
	+ 300	0.02275	0.03403	0.0396	0.384	0.2267	0.608
	+ 500	0.01131	0.036	0.04164	0.454	0.1414	0.584
	+ 1000	0.01053	0.02625	0.01194	0.3193	0.1913	0.584
	+ 1500	0.0107	0.0216	0.01439	0.29	0.132	0.3961
	+ 2000	0.00661	0.01143	0.027	0.2671	0.0976	0.21
	+ 3200	0.00963	0.01878	0.025	0.2483	0.098	0.05
	GAPDH	0.00543	0.00673	0.00544	0.01899	0.00667	0.00554

## Sheet: Extended Data Fig. 5
	For A, B and D see main figure
	Extended data Fig. 5 C
		- 4OHT	+ 4OHT
		2	0
		1	1
		0	2
		0	1
		1	0
		1	0
		0	0
		1	1
		2	2
		1	1
		0	1
		0	0
		1	0
		0	1
		1	0
		1	2
		1	0
		0	0
		1	0
		0	0
		0	2
		0	2
		0	1
		1	0
		4	4
		1	0
		0	0
		0	1
		2	0
		3	0
		0	2
		1	0
		0	1
		1	0
		0	0
		0	1
		0	0
		1	0
		0	3
		2	0
		0	1
		1	0
		0	0
		0	1
		0	0
		1	0
		0	0
		0	0
		1	1
		0	3
		0	0
		0	1
		0	2
		2	2
		0	0
		0	4
		0	0
		0	0
		0	0
		0	0
		2	3
		1	0
		1	0
		0	0
		2	0
		0	0
		0	1
		0	3
		0	1
		3	0
		0	1
		0	2
		0	0
		0	2
		0	1
		0	0
		1	0
		0	0
		0	0
		0	1
		0	0
		1	2
		0	0
		0	0
		1	0
		0	0
		2	3
		1	2
		0	2
		2	0
		0	4
		0	0
		0	0
		1	1
		0	0
		0	0
		0	4

## Sheet: Extended Data Fig. 6
	Extended Data Fig.6 B				Extended Data Fig.6 C				Extended Data Fig.6 D
	- 4OHT	+ 4OHT			- 4OHT	+ 4OHT			- 4OHT	+ 4OHT
	1	0			0	0			0	2
	1	1			0	3			0	0
	0	1			2	2			1	1
	0	0			0	1			0	1
	1	2			0	1			0	1
	3	2			0	0			0	0
	0	0			0	1			0	0
	0	0			0	0			1	0
	2	1			1	0			0	1
	0	2			0	0			1	0
	0	1			2	2			0	1
	2	4			2	0			1	0
	3	2			2	0			1	1
	0	2			3	0			0	1
	0	2			0	1			0	1
	0	2			2	0			1	0
	1	2			0	1			1	2
	1	2			0	0			0	1
	0	1			0	1			1	1
	0	0			1	1			1	0
	0	0			0	0			0	1
	0	0			3	2			0	0
	1	0			1	0			0	1
	0	0			0	1			0	0
	0	2			0	0			0	1
	1	2			0	0			0	0
	1	2			0	1			0	0
	1	2			0	1			1	0
	0	3			0	0			0	2
	0	1			0	1			2	0
	3	0			0	0			1	3
	1	0			0	2			0	0
	0	2			0	1			1	0
	0	1			0	0			1	0
	0	0			0	0			0	0
	1	0			0	0			0	1
	1	1			0	0			1	0
	0	0			0	1			1	0
	2	0			0	0			1	0
	2	1			0	0			0	1
	0	0			0	0			0	0
	2	1			0	0			1	1
	0	0			0	0			0	0
	0	2			0	0			0	0
	1	0			1	0			2	1
	1	0			0	0			2	0
	3	2			0	1			0	1
	0	1			0	2			1	0
	1	0			2	2			0	2
	0	1			0	0			1	1
	0	1			0	0			0	0
	0	1			2	0			1	0
	0	0			3	1			2	2
	0	1			0	2			1	0
	2	1			0	0			0	0
	0	0			2	2			2	3
	0	0			0	1			0	1
	0	1			0	0			1	0
	0	1			0	0			0	0
	4	0			0	0			0	0
	0	3			0	2			3
	0	3			0	2			1
	1	3			0	0			0
	0	3			1	0			1
	0	1			0	0			1
	0	0			0	0			0
	0	2			0	1			1
	0	1			3	2			0
	2	2			0	0			1
	1	0			0	2			2
	1	3			0	2			0
	0	2			0	0			2
	3	1			0	1			0
	0	0			0	0			0
	3	2			1	1			1
	1	1			0	0			0
	0	2			0	1			3
	1	2			1	0			0
	1	0			1	2			0
	1	2			0	1			0
	0	1			0	2			0
	1	1			2	1			0
	1	2			1	0			1
	1	0			1	2			0
	1	0			0	0			0
	1	1			0	2			0
	0	1			1	0			2
	2	1			2	1			0
	1	0			1	0			1
	1	0			0	1			0
	1	0			0	1			3
	0	1			0	0			1
	1	0			0	0			1
	3	0			1	0			2
	3				0	0			2
	1				2	0			1
	0				0	0			0
	3				2	0			0
	1				0	0			2
	0				0	0			0
	2				2	0			0
	0					0			0
	2					0			2
	1					0			2
	1					0			0
	1					0			0
	2					0			1
	3					0			0
						0			0
						1			1
						0			0
						1			0
						3			0
						1			1
						2			1
						0			0
						0			0
						1			2
									0
									1
									2
									0
									1
									2
									1
									0

## Sheet: Extended Data Fig. 8
	Extended Data Fig.6 B
		no4OHT	yes 4OHT	yes 4OHT siNSUN2
		19	66	67
		36	96	76
		35	50	46
		27	20	25
		17	109	84
		27	104	63
		31	116	76
		12	25	103
		25	128	154
		26	53	63
		13	94	87
		37	100	56
		38	107	109
		35	35	53
		19	69	31
		18	72	60
		12	98	55
		39	77	53
		31	57	83
		25	85	70
		34	77	78
		19	70	46
		39	54	38
		23	5	49
		10	64	40
		26	62	87
		26	50	88
		18	82	190
		39	0	28
		25	72	72
		17	39	70
		40	56	59
		26	98	88
		34	99	71
		23	84	58
		16	74	25
		38	163	156
		17	74	75
		39	60	170
		17	99	65
		32	72	85
		15	50	174
		33	102	47
		30	22	56
		32	100	128
		30	38	70
		12	85	42
		13	29	87
		34	128	99
		29	110	61
		15	149	50
		17	101	35
		40	108	97
		27	59	63
		26	65	31
		32	8	77
		30	89	62
		31	36	43
		26	68	22
		16	92	74
		40	109	60
		22	57	157
		25	89	65
		17	148	98
		24	79	94
		40	58	32
		30	104	58
		18	100	50
		17	58	55
		39	94	34
		33	37	34
		13	106	88
		22	45	98
		24	78	67
		18	40	39
		16	109	59
		20	120	102
		19	107	104
		40	120	62
		14	144	90
		36	70	176
		23	71	69
		27	24	59
		39
		35
		31
		34
		17
		21
		11
		21

[truncated: 6 more sheets: Extended Data Fig. 10, Extended Data Fig.12, Extended Data Fig. 13, Extended Data Fig. 14 , Extended Data Fig.15, Extended Data Fig. 16]
